# Supplementary material for: Genome-Wide Integrative Transcriptional Profiling Identifies Age-Associated Signatures in Dogs
Source: Genes (Basel). 2023 May 23;14(6):1131. doi: 10.3390/genes14061131 (PMC10298135; doi:10.3390/genes14061131)
Supplement: Supplementary file 1 [file genes-14-01131-s001.zip › TableS1.xlsx]

## Sheet: Sheet1
Run	Age	BioProject	BioSample	Instrument	BREED	sex	tissue
SRR11650125	9	PRJNA629466	SAMN14776708	Illumina NovaSeq 6000	Rat Terrier	female	blood
SRR11650126	10	PRJNA629466	SAMN14776707	Illumina NovaSeq 6000	Rottweiler	female	blood
SRR11650128	4	PRJNA629466	SAMN14776705	Illumina NovaSeq 6000	Miniature Pinscher	female	blood
SRR11650129	7	PRJNA629466	SAMN14776704	Illumina NovaSeq 6000	Dachshund	female	blood
SRR11650130	14	PRJNA629466	SAMN14776703	Illumina NovaSeq 6000	Shih Tzu	female	blood
SRR11650138	4	PRJNA629466	SAMN14776696	Illumina NovaSeq 6000	Collie	female	blood
SRR11650140	6	PRJNA629466	SAMN14776694	Illumina NovaSeq 6000	Dachshund	male	blood
SRR11650141	6	PRJNA629466	SAMN14776693	Illumina NovaSeq 6000	Cocker Spaniel	male	blood
SRR11650124	3	PRJNA629466	SAMN14776709	Illumina NovaSeq 6000	Staffordshire terrier	female	blood
SRR11650127	10	PRJNA629466	SAMN14776706	Illumina NovaSeq 6000	Australian Shepherd	female	blood
SRR11650131	9	PRJNA629466	SAMN14776702	Illumina NovaSeq 6000	Standard Poodle	female	blood
SRR11650132	12	PRJNA629466	SAMN14776701	Illumina NovaSeq 6000	Pekingnese	male	blood
SRR11650134	8	PRJNA629466	SAMN14776700	Illumina NovaSeq 6000	Boxer	male	blood
SRR11650137	8	PRJNA629466	SAMN14776697	Illumina NovaSeq 6000	Shih Tzu	female	blood
SRR11650142	9	PRJNA629466	SAMN14776692	Illumina NovaSeq 6000	Labrador Retriever	female	blood
