# Supplementary material for: Genome-Wide Integrative Transcriptional Profiling Identifies Age-Associated Signatures in Dogs
Source: Genes (Basel). 2023 May 23;14(6):1131. doi: 10.3390/genes14061131 (PMC10298135; doi:10.3390/genes14061131)
Supplement: Supplementary file 1 [file genes-14-01131-s001.zip › TableS2.xlsx]

## Sheet: Sheet1
	logFC	AveExpr	t	P.Value	adj.P.Val	B	GeneSymbol
ENSCAFG00000000005	1.02278	3.40017	4.62563	0.000261925	0.853856	-4.20275	PARD6G
ENSCAFG00000017117	-1.42432	3.19263	-4.42435	0.000399541	0.853856	-4.26812	MTFMT
ENSCAFG00000019901	-1.18075	2.58817	-4.24667	0.000581545	0.853856	-4.34204	SLC7A5
ENSCAFG00000002073	-1.12234	2.70808	-4.00935	0.000963062	0.853856	-4.34678	ARHGEF39
ENSCAFG00000013993	-2.12234	1.43785	-3.73914	0.00171509	0.853856	-4.46086	NAALADL1
ENSCAFG00000020367	2.63904	-0.28898	3.66916	0.00199204	0.853856	-4.52497	PLEKHG4
ENSCAFG00000017195	1.47235	1.67873	3.66797	0.00199713	0.853856	-4.43213	SLC16A2
ENSCAFG00000003954	-3.11165	-1.8346	-3.5978	0.00232055	0.853856	-4.56731	FKBP1B
ENSCAFG00000023787	2.41019	0.974849	3.45662	0.00313829	0.853856	-4.48033	NCR1
ENSCAFG00000015198	3.1295	5.9694	3.39712	0.00356354	0.853856	-4.19325	PELI2
ENSCAFG00000013544	-1.75166	1.88972	-3.38225	0.00367849	0.853856	-4.45152	HSPB1
ENSCAFG00000004656	2.04172	3.02727	3.25935	0.00478002	0.853856	-4.3646	ITGA8
ENSCAFG00000016544	1.05902	3.28599	3.25822	0.00479161	0.853856	-4.34854	PACRGL
ENSCAFG00000006227	1.12992	1.16242	3.25196	0.00485581	0.853856	-4.48438	TMCC3
ENSCAFG00000024298	-1.55622	-0.360266	-3.25065	0.00486936	0.853856	-4.54577	PJVK
ENSCAFG00000010499	1.79593	0.111856	3.21655	0.0052356	0.853856	-4.5265	CDON
ENSCAFG00000020377	-1.8007	0.180133	-3.20041	0.00541833	0.853856	-4.53293	EXOC3L1
ENSCAFG00000009003	1.99653	6.63764	3.19117	0.00552575	0.853856	-4.22186	DDX60
ENSCAFG00000016429	-1.56689	0.76268	-3.18422	0.00560791	0.853856	-4.51302	TNFRSF8
ENSCAFG00000005177	-1.30035	1.91153	-3.1439	0.00610878	0.853856	-4.46271	HYI
ENSCAFG00000005760	1.43283	3.95968	3.11924	0.00643662	0.853856	-4.31106	PLCB4
ENSCAFG00000007620	1.44675	0.442959	3.11591	0.0064821	0.853856	-4.51926	PREX2
ENSCAFG00000014117	-2.24704	-0.913482	-3.1087	0.00658183	0.853856	-4.56014	MMP11
ENSCAFG00000006611	-2.27394	-0.368109	-3.09858	0.00672436	0.853856	-4.55009	HOXC4
ENSCAFG00000019482	-1.03604	3.60312	-3.09113	0.00683129	0.853856	-4.35543	TPRG1L
ENSCAFG00000004630	1.02114	5.25635	3.07179	0.00711651	0.853856	-4.24592	FBXL2
ENSCAFG00000015817	1.15181	2.30176	3.07032	0.0071387	0.853856	-4.43575	CATSPERE
ENSCAFG00000016918	-1.02796	3.75874	-3.06187	0.00726732	0.853856	-4.34683	GNGT2
ENSCAFG00000002653	2.79294	-0.331348	3.05874	0.00731555	0.853856	-4.54106	EPCAM
ENSCAFG00000002416	1.20007	5.89148	3.04795	0.0074842	0.853856	-4.24051	TDRD7
ENSCAFG00000003912	1.12508	7.26443	3.02786	0.00780839	0.853856	-4.25795	BCAP29
ENSCAFG00000010484	-1.60083	0.496228	-3.00477	0.00819799	0.853856	-4.52954	PKP2
ENSCAFG00000023837	1.11318	5.65847	3.00157	0.00825352	0.853856	-4.25078	PTGFRN
ENSCAFG00000011657	-1.35227	2.17665	-2.99575	0.00835541	0.853856	-4.45945	EAF2
ENSCAFG00000008612	2.27685	-0.428415	2.96413	0.00893033	0.853856	-4.5473	PDGFC
ENSCAFG00000017106	-1.07773	3.18143	-2.9631	0.00894985	0.853856	-4.40083	GCDH
ENSCAFG00000014040	-1.9363	-0.625718	-2.93391	0.00951601	0.853856	-4.55842	CDCP1
ENSCAFG00000001305	-2.13718	-0.226568	-2.93075	0.00957922	0.853856	-4.55078	FBP1
ENSCAFG00000023975	1.47919	1.60336	2.89161	0.0103987	0.853856	-4.48334	HACD1
ENSCAFG00000010498	1.01105	6.77571	2.87484	0.0107703	0.853856	-4.27614	KCNH7
ENSCAFG00000008234	-1.2732	6.00804	-2.83197	0.0117794	0.853856	-4.28296	DLA-79
ENSCAFG00000018236	-1.15444	2.21642	-2.82945	0.0118417	0.853856	-4.46827	LRCH2
ENSCAFG00000008291	2.12892	1.97914	2.81202	0.0122798	0.853856	-4.46921	CXADR
ENSCAFG00000017980	1.50022	-0.195125	2.80542	0.0124498	0.853856	-4.54761	ASXL3
ENSCAFG00000023317	-1.25712	5.49601	-2.79326	0.0127691	0.853856	-4.29821	DUSP2
ENSCAFG00000028571	-1.01737	1.64736	-2.7854	0.0129795	0.853856	-4.49614	ZBED8
ENSCAFG00000016892	1.36683	0.178424	2.78079	0.0131046	0.853856	-4.53911	ARMC5
ENSCAFG00000013115	-1.55137	0.900522	-2.72708	0.0146496	0.853856	-4.52766	MELTF
ENSCAFG00000000828	1.4236	8.53313	2.72553	0.0146968	0.853856	-4.34184	RPS6KA2
ENSCAFG00000015316	1.89692	-0.023693	2.71921	0.0148902	0.853856	-4.54539	GPR161
ENSCAFG00000001132	-1.01309	2.67079	-2.71561	0.0150014	0.853856	-4.4542	HNRNPA0
ENSCAFG00000018230	-2.33	-1.38141	-2.71018	0.015171	0.853856	-4.57237	IL13RA2
ENSCAFG00000016031	-1.59819	4.17483	-2.7095	0.0151921	0.853856	-4.37302	HSPA2
ENSCAFG00000030713	-1.42508	1.42609	-2.69881	0.0155317	0.853856	-4.51154	BTBD19
ENSCAFG00000009763	-1.6221	-0.254917	-2.69527	0.0156457	0.853856	-4.55684	PDZD7
ENSCAFG00000009619	-1.10197	0.287231	-2.69195	0.0157534	0.853856	-4.54433	ETNK2
ENSCAFG00000025247	3.39356	-0.359095	2.67786	0.0162182	0.853856	-4.55026	TMEM121B
ENSCAFG00000001303	2.08771	-1.22575	2.66945	0.0165018	0.853856	-4.56785	ENTHD1
ENSCAFG00000018532	-1.65281	0.657631	-2.6655	0.0166365	0.853856	-4.53672	KCNJ12
ENSCAFG00000013493	1.23129	3.24609	2.66074	0.0168006	0.853856	-4.41843	PCYT1B
ENSCAFG00000003307	1.36228	6.37697	2.65826	0.0168866	0.853856	-4.31389	DOCK4
ENSCAFG00000004398	-1.6256	-0.236373	-2.63794	0.0176076	0.853856	-4.55762	QPCTL
ENSCAFG00000013410	1.26295	1.89032	2.63263	0.0178004	0.853856	-4.48894	RGL1
ENSCAFG00000008390	2.06224	-0.883338	2.63058	0.0178757	0.853856	-4.56333	NCKAP5L
ENSCAFG00000000681	1.29028	-0.118288	2.56793	0.020323	0.853856	-4.55303	FBN2
ENSCAFG00000042028	3.19033	-1.93565	2.56249	0.02055	0.853856	-4.57614	H2BC10
ENSCAFG00000009849	2.23364	-0.715933	2.54846	0.0211463	0.853856	-4.5621	SPTBN5
ENSCAFG00000014327	-1.75673	1.34814	-2.54695	0.0212117	0.853856	-4.52236	B3GALNT1
ENSCAFG00000014866	-1.20713	1.46298	-2.5434	0.0213656	0.853856	-4.51703	ZFYVE28
ENSCAFG00000008143	1.21379	9.07859	2.5385	0.0215797	0.853856	-4.38324	MSRA
ENSCAFG00000010670	1.20853	2.73375	2.53423	0.021768	0.853856	-4.45968	ZNF496
ENSCAFG00000023441	-3.27186	3.83114	-2.53232	0.0218528	0.853856	-4.443	PHYH
ENSCAFG00000001690	1.60756	0.814009	2.52291	0.0222751	0.853856	-4.53133	PCSK5
ENSCAFG00000012066	-2.21292	-1.50637	-2.52156	0.0223363	0.853856	-4.57611	ABCC9
ENSCAFG00000004240	-1.02578	1.76428	-2.51779	0.0225083	0.853856	-4.50801	MRPL57
ENSCAFG00000009569	-1.52093	2.67217	-2.51321	0.0227184	0.853856	-4.47386	SPP1
ENSCAFG00000005726	-1.75577	-0.288929	-2.5089	0.0229183	0.853856	-4.56162	PHOX2A
ENSCAFG00000000019	1.12723	6.18026	2.5039	0.0231518	0.853856	-4.34197	ZNF516
ENSCAFG00000028803	1.65129	3.91655	2.50065	0.0233053	0.853856	-4.40214	ANKRD66
ENSCAFG00000028175	2.26808	-1.10749	2.48454	0.0240783	0.853856	-4.56881	U2
ENSCAFG00000044274	1.81002	4.9839	2.47562	0.0245169	0.853856	-4.36391	EPSTI1
ENSCAFG00000005350	-1.30548	0.195252	-2.44233	0.0262212	0.853856	-4.5545	PRX
ENSCAFG00000012377	1.9708	-1.11258	2.43613	0.0265508	0.853856	-4.57056	SLCO1C1
ENSCAFG00000008926	-1.07756	1.42391	-2.42828	0.0269736	0.853856	-4.52408	PRADC1
ENSCAFG00000002610	1.05283	8.85892	2.42513	0.0271453	0.853856	-4.39642	PRKCE
ENSCAFG00000019206	2.25099	-1.26088	2.4241	0.0272017	0.853856	-4.5719	ZYG11A
ENSCAFG00000006825	1.0879	5.42271	2.42199	0.0273171	0.853856	-4.36187	PRR5L
ENSCAFG00000003887	2.61701	-1.12877	2.40746	0.0281258	0.853856	-4.57052	APOB
ENSCAFG00000007943	1.50425	-0.592673	2.40003	0.0285485	0.853856	-4.56542	FAM81B
ENSCAFG00000011169	1.03434	1.89601	2.39986	0.0285583	0.853856	-4.50566	PLEKHS1
ENSCAFG00000001385	1.44895	0.0236266	2.39385	0.0289045	0.853856	-4.55536	FAM227A
ENSCAFG00000024030	-1.38058	1.99066	-2.38692	0.0293084	0.853856	-4.50991	CD1C
ENSCAFG00000018642	1.21924	-0.0416327	2.38349	0.0295103	0.853856	-4.55736	NOS2
ENSCAFG00000005550	-1.31946	1.20416	-2.37873	0.0297926	0.853856	-4.53347	PAF1
ENSCAFG00000011705	1.02743	3.29659	2.37286	0.0301441	0.853856	-4.45078	CRTAM
ENSCAFG00000016486	-1.72264	1.34696	-2.37254	0.0301635	0.853856	-4.53122	MAGEH1
ENSCAFG00000007970	2.26506	-1.09794	2.37096	0.030259	0.853856	-4.57092	FAM167A
ENSCAFG00000011874	-2.08024	-1.15765	-2.3661	0.0305543	0.853856	-4.57537	DOK5
ENSCAFG00000002965	-1.7327	-0.3104	-2.36482	0.0306324	0.853856	-4.56576	ASPDH
ENSCAFG00000030403	-1.46938	0.821223	-2.36317	0.0307334	0.853856	-4.54469	LRAT
ENSCAFG00000009680	1.02749	6.64274	2.36211	0.0307986	0.853856	-4.37091	GCNT2
ENSCAFG00000019377	-1.30793	2.87097	-2.35998	0.0309294	0.853856	-4.47889	CAMKK1
ENSCAFG00000031315	-2.59933	-0.728872	-2.34843	0.0316501	0.853856	-4.57154	LRRC3
ENSCAFG00000019161	1.40801	-0.654988	2.34842	0.0316506	0.853856	-4.56744	GABRA3
ENSCAFG00000028782	-1.44602	-0.558101	-2.3424	0.0320323	0.853856	-4.56936	PHF13
ENSCAFG00000011411	-1.3883	-0.297247	-2.34156	0.0320865	0.853856	-4.56576	MST1
ENSCAFG00000006788	-1.06708	1.40448	-2.34078	0.0321362	0.853856	-4.52949	MTIF3
ENSCAFG00000023070	1.74252	5.28661	2.32863	0.0329219	0.853856	-4.38346	ACYP2
ENSCAFG00000010383	1.61475	3.25114	2.31956	0.0335208	0.853856	-4.45778	CAPN3
ENSCAFG00000001576	-1.30565	-0.0297195	-2.31764	0.0336483	0.853856	-4.56234	FBXL6
ENSCAFG00000003017	1.18593	1.87704	2.31377	0.0339076	0.853856	-4.51202	CPVL
ENSCAFG00000013775	-1.65081	-0.0464688	-2.30622	0.034419	0.853856	-4.56356	TMC3
ENSCAFG00000001579	1.07037	9.10498	2.29611	0.0351156	0.853856	-4.42103	GNAQ
ENSCAFG00000011695	1.56333	-0.882505	2.29522	0.0351771	0.853856	-4.57154	JHY
ENSCAFG00000016621	2.40783	-1.15324	2.29514	0.0351828	0.853856	-4.57292	UNC5A
ENSCAFG00000016283	-1.41923	2.09077	-2.2947	0.0352136	0.853856	-4.51381	GSDMA
ENSCAFG00000002727	1.01636	7.79857	2.29235	0.0353776	0.853856	-4.39914	ABCA1
ENSCAFG00000010259	-1.7391	-0.822049	-2.28242	0.0360787	0.853856	-4.57348	KCNJ1
ENSCAFG00000009782	-1.69662	1.94001	-2.27947	0.0362892	0.853856	-4.51965	PRICKLE1
ENSCAFG00000004607	1.63162	0.673825	2.27488	0.0366195	0.853856	-4.54625	CCDC122
ENSCAFG00000017991	1.25277	0.0891346	2.27472	0.0366315	0.853856	-4.5582	C30H15orf39
ENSCAFG00000018001	-1.59748	4.05882	-2.27432	0.0366601	0.853856	-4.44033	NEIL1
ENSCAFG00000030234	-2.34035	-1.33361	-2.27193	0.0368339	0.853856	-4.5786	C35H6orf52
ENSCAFG00000011716	1.0114	8.58769	2.27065	0.036927	0.853856	-4.4163	UBASH3B
ENSCAFG00000014650	-1.3097	0.880478	-2.26989	0.0369818	0.853856	-4.54691	CDCA3
ENSCAFG00000016537	2.73	1.53085	2.26984	0.0369857	0.853856	-4.52305	KCNIP4
ENSCAFG00000011496	-1.91412	-0.575987	-2.26945	0.0370141	0.853856	-4.57131	PIGR
ENSCAFG00000029609	-1.14362	3.22805	-2.26889	0.0370553	0.853856	-4.47293	DMAC1
ENSCAFG00000009498	-1.00137	5.51491	-2.25542	0.0380513	0.853856	-4.39503	ADA
ENSCAFG00000008436	1.501	1.71578	2.25488	0.0380916	0.853856	-4.52015	ERICH6
ENSCAFG00000001858	1.38901	-0.95391	2.2531	0.0382254	0.853856	-4.57296	DLK2
ENSCAFG00000017431	-1.11184	0.40485	-2.2412	0.0391304	0.853856	-4.55717	C30H15orf61
ENSCAFG00000000517	-1.12969	2.5551	-2.23936	0.039272	0.853856	-4.50199	TNF
ENSCAFG00000014014	-1.00857	2.44445	-2.23254	0.0398008	0.853856	-4.50534	AIFM2
ENSCAFG00000031307	1.37932	-0.349247	2.2324	0.0398117	0.853856	-4.56637	ZC3H12B
ENSCAFG00000015775	2.90475	-1.97687	2.22549	0.040355	0.853856	-4.58101	CIB3
ENSCAFG00000031621	-1.1528	0.728211	-2.22549	0.0403551	0.853856	-4.55144	ZNF596
ENSCAFG00000010508	-1.54115	4.93688	-2.21678	0.041049	0.853856	-4.41757	NDUFV3
ENSCAFG00000019071	-2.04795	-1.28701	-2.21478	0.04121	0.853856	-4.57888	TRARG1
ENSCAFG00000017372	-1.43277	-0.127339	-2.21005	0.0415932	0.853856	-4.56673	ANKFN1
ENSCAFG00000000658	1.53442	-0.262112	2.20897	0.0416812	0.853856	-4.56538	SLC44A4
ENSCAFG00000030627	2.03658	-0.12835	2.20465	0.0420342	0.853856	-4.56321	MDFIC2
ENSCAFG00000012743	-1.01578	5.65464	-2.19975	0.0424385	0.853856	-4.40366	OAT
ENSCAFG00000018438	-1.3804	1.75129	-2.19809	0.042576	0.853856	-4.52954	CRIP2
ENSCAFG00000030242	1.84219	-1.19985	2.19429	0.0428933	0.853856	-4.57606	HS3ST2
ENSCAFG00000003852	1.12164	1.62688	2.16833	0.0451162	0.853856	-4.52953	HS1BP3
ENSCAFG00000016459	-1.4853	-0.617513	-2.16245	0.0456338	0.853856	-4.57364	LSM8
ENSCAFG00000009373	-1.045	1.02348	-2.15774	0.0460532	0.853856	-4.54806	ANKAR
ENSCAFG00000020172	1.11254	5.47774	2.15579	0.0462276	0.853856	-4.41107	MVB12B
ENSCAFG00000008295	2.08309	-0.884686	2.14549	0.0471598	0.853856	-4.57412	BTG3
ENSCAFG00000006542	-1.49582	-0.0454179	-2.13867	0.0477863	0.853856	-4.56771	PPP2R2B
ENSCAFG00000009220	-1.63604	-0.257492	-2.13738	0.0479055	0.853856	-4.57083	RAD51
ENSCAFG00000017552	-1.26533	6.04303	-2.13341	0.0482746	0.853856	-4.41414	S100A5
ENSCAFG00000024175	1.01382	6.50187	2.13291	0.0483214	0.853856	-4.41332	NHSL2
