# Supplementary material for: Genome-Wide Integrative Transcriptional Profiling Identifies Age-Associated Signatures in Dogs
Source: Genes (Basel). 2023 May 23;14(6):1131. doi: 10.3390/genes14061131 (PMC10298135; doi:10.3390/genes14061131)
Supplement: Supplementary file 1 [file genes-14-01131-s001.zip › TableS3.xlsx]

## Sheet: Sheet1
Run	Age	BioProject	BioSample	Instrument	LibrarySource	Organism	tissue
SRR2925172	2m	PRJNA302755	SAMN04279135	Illumina HiSeq 2500	TRANSCRIPTOMIC	Mus musculus	whole blood
SRR2925173	2m	PRJNA302755	SAMN04279136	Illumina HiSeq 2500	TRANSCRIPTOMIC	Mus musculus	whole blood
SRR2925174	2m	PRJNA302755	SAMN04279137	Illumina HiSeq 2500	TRANSCRIPTOMIC	Mus musculus	whole blood
SRR2925175	2m	PRJNA302755	SAMN04279138	Illumina HiSeq 2500	TRANSCRIPTOMIC	Mus musculus	whole blood
SRR2925176	2m	PRJNA302755	SAMN04279139	Illumina HiSeq 2500	TRANSCRIPTOMIC	Mus musculus	whole blood
SRR2925177	9m	PRJNA302755	SAMN04279140	Illumina HiSeq 2500	TRANSCRIPTOMIC	Mus musculus	whole blood
SRR2925178	9m	PRJNA302755	SAMN04279141	Illumina HiSeq 2500	TRANSCRIPTOMIC	Mus musculus	whole blood
SRR2925179	9m	PRJNA302755	SAMN04279142	Illumina HiSeq 2500	TRANSCRIPTOMIC	Mus musculus	whole blood
SRR2925180	9m	PRJNA302755	SAMN04279143	Illumina HiSeq 2500	TRANSCRIPTOMIC	Mus musculus	whole blood
SRR2925181	9m	PRJNA302755	SAMN04279144	Illumina HiSeq 2500	TRANSCRIPTOMIC	Mus musculus	whole blood
SRR2925182	15m	PRJNA302755	SAMN04279145	Illumina HiSeq 2500	TRANSCRIPTOMIC	Mus musculus	whole blood
SRR2925183	15m	PRJNA302755	SAMN04279146	Illumina HiSeq 2500	TRANSCRIPTOMIC	Mus musculus	whole blood
SRR2925184	15m	PRJNA302755	SAMN04279147	Illumina HiSeq 2500	TRANSCRIPTOMIC	Mus musculus	whole blood
SRR2925185	15m	PRJNA302755	SAMN04279148	Illumina HiSeq 2500	TRANSCRIPTOMIC	Mus musculus	whole blood
SRR2925186	15m	PRJNA302755	SAMN04279149	Illumina HiSeq 2500	TRANSCRIPTOMIC	Mus musculus	whole blood
SRR2925187	24m	PRJNA302755	SAMN04279150	Illumina HiSeq 2500	TRANSCRIPTOMIC	Mus musculus	whole blood
SRR2925188	24m	PRJNA302755	SAMN04279151	Illumina HiSeq 2500	TRANSCRIPTOMIC	Mus musculus	whole blood
SRR2925189	24m	PRJNA302755	SAMN04279152	Illumina HiSeq 2500	TRANSCRIPTOMIC	Mus musculus	whole blood
SRR2925190	24m	PRJNA302755	SAMN04279153	Illumina HiSeq 2500	TRANSCRIPTOMIC	Mus musculus	whole blood
SRR2925191	30m	PRJNA302755	SAMN04279154	Illumina HiSeq 2500	TRANSCRIPTOMIC	Mus musculus	whole blood
SRR2925192	30m	PRJNA302755	SAMN04279155	Illumina HiSeq 2500	TRANSCRIPTOMIC	Mus musculus	whole blood
SRR2925193	30m	PRJNA302755	SAMN04279156	Illumina HiSeq 2500	TRANSCRIPTOMIC	Mus musculus	whole blood
SRR2925194	30m	PRJNA302755	SAMN04279157	Illumina HiSeq 2500	TRANSCRIPTOMIC	Mus musculus	whole blood
SRR2925195	30m	PRJNA302755	SAMN04279158	Illumina HiSeq 2500	TRANSCRIPTOMIC	Mus musculus	whole blood
SRR6081858	24m	PRJNA302755	SAMN07709950	Illumina HiSeq 2500	TRANSCRIPTOMIC	Mus musculus	blood
