# Supplementary material for: Genome-Wide Integrative Transcriptional Profiling Identifies Age-Associated Signatures in Dogs
Source: Genes (Basel). 2023 May 23;14(6):1131. doi: 10.3390/genes14061131 (PMC10298135; doi:10.3390/genes14061131)
Supplement: Supplementary file 1 [file genes-14-01131-s001.zip › TableS4.xlsx]

## Sheet: cpm1sample_cut_Mouse
GeneID	logFC	AveExpr	t	P.Value	adj.P.Val	B	Gene Symbol
ENSMUSG00000025887	2.11887	0.497326	11.4463	4.33614e-12	6.39624e-08	16.6832	CASP12
ENSMUSG00000031933	-1.10656	2.66923	-10.8081	1.62734e-11	1.20024e-07	16.2965	IZUMO1R
ENSMUSG00000041362	1.09829	1.7585	9.47618	3.02747e-10	9.84988e-07	13.4077	SHTN1
ENSMUSG00000062524	-1.3456	3.48049	-9.39954	3.60707e-10	9.84988e-07	13.3342	NCR1
ENSMUSG00000022225	-1.11811	1.8726	-9.29002	4.63918e-10	9.84988e-07	13.0129	CMA1
ENSMUSG00000079018	-1.9531	1.36671	-9.25842	4.98994e-10	9.84988e-07	12.82	LY6C1
ENSMUSG00000043932	-1.21934	2.90169	-9.15849	6.28908e-10	9.84988e-07	12.7873	KLRI2
ENSMUSG00000021796	1.27315	2.01455	8.99748	9.15601e-10	9.84988e-07	12.3803	BMPR1A
ENSMUSG00000030361	-1.45342	0.581713	-8.99063	9.30426e-10	9.84988e-07	12.0454	KLRB1A
ENSMUSG00000079852	-1.48528	3.56176	-8.98861	9.3484e-10	9.84988e-07	12.4039	KLRA4
ENSMUSG00000040724	-1.7308	-0.506413	-8.70725	1.81756e-09	1.67568e-06	10.9307	KCNA2
ENSMUSG00000027800	1.23235	3.97897	8.62809	2.19559e-09	1.90513e-06	11.561	TM4SF1
ENSMUSG00000089727	-1.13429	3.34841	-8.18106	6.48153e-09	4.61408e-06	10.505	KLRA8
ENSMUSG00000049555	-1.68245	-0.298947	-8.17695	6.54716e-09	4.61408e-06	9.94343	TMIE
ENSMUSG00000089728	1.37034	-1.09492	8.12727	7.39626e-09	4.87304e-06	9.50497	CLEC2F
ENSMUSG00000033024	-1.09454	2.90056	-8.08838	8.1389e-09	5.00237e-06	10.2918	KLRA9
ENSMUSG00000079853	-1.18038	1.8297	-8.02903	9.42214e-09	5.14763e-06	10.1376	KLRA1
ENSMUSG00000041268	1.01188	3.67202	7.99955	1.01346e-08	5.17422e-06	10.0561	DMXL2
ENSMUSG00000100277	-1.59755	0.00551868	-7.99804	1.01723e-08	5.17422e-06	9.69188	1810053B23RIK
ENSMUSG00000050179	-1.85795	-1.76214	-7.92363	1.22335e-08	5.82938e-06	8.58078	A930002I21RIK
ENSMUSG00000104658	-1.1763	0.412571	-7.92306	1.22508e-08	5.82938e-06	9.67865	GM30275
ENSMUSG00000026365	1.19137	3.95926	7.87148	1.39278e-08	6.22572e-06	9.74031	CFH
ENSMUSG00000032369	1.09529	3.40618	7.84462	1.48922e-08	6.2764e-06	9.68565	PLSCR1
ENSMUSG00000044037	-1.11101	2.90791	-7.7643	1.8203e-08	7.45867e-06	9.50498	ALS2CL
ENSMUSG00000070385	-2.33398	-0.910035	-7.6784	2.2583e-08	8.76635e-06	8.58803	AMPD1
ENSMUSG00000017493	-1.87576	3.71903	-7.64334	2.46668e-08	9.32974e-06	9.20648	IGFBP4
ENSMUSG00000031132	-1.07636	0.0203298	-7.59944	2.75553e-08	1.00289e-05	8.84473	CD40LG
ENSMUSG00000030325	-1.00344	4.11912	-7.55217	3.10535e-08	1.09064e-05	8.93099	KLRB1C
ENSMUSG00000076462	-1.08278	1.22802	-7.53757	3.22235e-08	1.10542e-05	8.92751	TRBV2
ENSMUSG00000052374	-1.3803	0.185508	-7.45626	3.96087e-08	1.27591e-05	8.55076	ACTN2
ENSMUSG00000061039	1.37586	-0.995039	7.45178	4.00628e-08	1.27591e-05	8.15627	OLFR920
ENSMUSG00000040498	-1.70537	-1.22935	-7.44603	4.06534e-08	1.27591e-05	7.96605	IGSF23
ENSMUSG00000069792	1.15521	7.20405	7.31876	5.62536e-08	1.56565e-05	8.38589	WFDC17
ENSMUSG00000072721	-1.20976	2.37454	-7.16632	8.3217e-08	2.11644e-05	8.03891	KLRA14-PS
ENSMUSG00000020388	-1.74194	-0.896722	-7.1476	8.73335e-08	2.11921e-05	7.48421	PDLIM4
ENSMUSG00000023132	-1.07756	6.83965	-7.14626	8.76358e-08	2.11921e-05	7.93402	GZMA
ENSMUSG00000027799	1.10774	2.04413	7.11078	9.60446e-08	2.21368e-05	7.90638	NBEA
ENSMUSG00000021614	1.56156	3.96389	7.02779	1.19069e-07	2.58292e-05	7.64361	VCAN
ENSMUSG00000076499	-1.13964	1.35028	-6.96286	1.40943e-07	2.97006e-05	7.53432	TRBV31
ENSMUSG00000006411	1.02175	1.19522	6.94893	1.46147e-07	3.03637e-05	7.49616	NECTIN4
ENSMUSG00000067599	-1.14324	2.99315	-6.87194	1.78632e-07	3.51333e-05	7.26298	KLRA7
ENSMUSG00000079071	-1.74895	0.491364	-6.79385	2.19118e-07	4.04026e-05	7.02144	SLC28A2B
ENSMUSG00000076536	-1.09263	0.630856	-6.78254	2.25709e-07	4.1069e-05	7.03714	IGKV4-86
ENSMUSG00000030775	-1.2448	2.38535	-6.71582	2.68909e-07	4.35052e-05	6.89658	TRAT1
ENSMUSG00000027803	1.07877	2.18997	6.70733	2.74979e-07	4.36153e-05	6.883	WWTR1
ENSMUSG00000108090	-1.16029	-0.179865	-6.6848	2.91768e-07	4.57859e-05	6.67028	GM6637
ENSMUSG00000007034	2.35032	-2.15508	6.42441	5.8095e-07	7.29902e-05	5.40349	SLC44A4
ENSMUSG00000029223	-1.07	-1.54177	-6.42251	5.83882e-07	7.29902e-05	5.626	UCHL1
ENSMUSG00000076472	-1.16598	2.00935	-6.35227	7.03893e-07	8.30651e-05	5.97928	TRBV15
ENSMUSG00000031932	-1.70365	-0.136357	-6.3399	7.275e-07	8.48566e-05	5.8433	GPR83
ENSMUSG00000026989	-1.4663	3.21481	-6.26825	8.80814e-07	9.58227e-05	5.69465	DAPL1
ENSMUSG00000030792	1.0848	1.18765	6.24859	9.28327e-07	9.869e-05	5.73528	DKKL1
ENSMUSG00000020774	1.25733	1.12695	6.24525	9.36655e-07	9.869e-05	5.72624	ASPA
ENSMUSG00000046213	-1.58538	-1.959	-6.2202	1.00159e-06	0.00010057	4.99834	CYM
ENSMUSG00000023267	-1.3017	-0.232614	-6.22002	1.00208e-06	0.00010057	5.54171	GABRR2
ENSMUSG00000076541	-1.09703	-0.440711	-6.21095	1.0267e-06	0.000101744	5.48048	IGKV4-79
ENSMUSG00000052477	1.09877	2.24196	6.20451	1.04455e-06	0.00010269	5.58097	C130026I21RIK
ENSMUSG00000097649	-1.31414	0.273066	-6.20069	1.05529e-06	0.00010269	5.56227	GM10561
ENSMUSG00000006310	1.59303	3.64726	6.15538	1.19155e-06	0.000109854	5.38747	ZBTB32
ENSMUSG00000021340	1.02815	-0.501946	6.14741	1.21732e-06	0.000110687	5.33931	GPLD1
ENSMUSG00000021403	-1.38565	0.839085	-6.10285	1.372e-06	0.00011905	5.36001	SERPINB9B
ENSMUSG00000023439	3.54986	-0.603374	6.08764	1.42921e-06	0.000121163	5.11843	GNB3
ENSMUSG00000067220	-1.19223	0.195924	-6.07116	1.49397e-06	0.000123115	5.24069	CNGA1
ENSMUSG00000000903	-1.24711	5.09842	-6.05338	1.56716e-06	0.000128429	5.0469	VPREB3
ENSMUSG00000042604	1.87069	-1.74985	5.96218	2.00361e-06	0.000145592	4.56358	KCNA4
ENSMUSG00000038527	1.1371	0.5596	5.93613	2.14947e-06	0.000153917	4.93135	C1RL
ENSMUSG00000094087	-1.22659	-1.61601	-5.92024	2.24369e-06	0.000156585	4.47689	IGHV1-61
ENSMUSG00000114390	-1.6001	-2.0893	-5.88151	2.49123e-06	0.00016479	4.20838	1700062C10RIK
ENSMUSG00000033027	-1.2206	-2.01175	-5.82876	2.87332e-06	0.000185085	4.12358	KLRC3
ENSMUSG00000045775	-1.37249	0.712549	-5.80912	3.03019e-06	0.000191772	4.61023	SLC16A5
ENSMUSG00000107266	-1.35344	0.324349	-5.80453	3.06815e-06	0.000191772	4.58249	GM43698
ENSMUSG00000019874	1.49028	-0.871219	5.76593	3.40639e-06	0.000201165	4.34933	FABP7
ENSMUSG00000053030	1.30614	-1.02944	5.75952	3.46613e-06	0.000201165	4.30193	SPINK2
ENSMUSG00000031886	1.55909	-2.10789	5.75543	3.5048e-06	0.000201165	3.97738	CES2E
ENSMUSG00000099693	1.99799	-3.0501	5.71064	3.95765e-06	0.000214496	3.5415	GM29284
ENSMUSG00000027670	1.10477	-0.91486	5.70817	3.98426e-06	0.000214496	4.20357	OCSTAMP
ENSMUSG00000076478	-1.18394	-1.61474	-5.70642	4.00321e-06	0.000214732	3.99417	TRBV23
ENSMUSG00000025491	1.05701	6.13035	5.70268	4.044e-06	0.000216134	4.12442	IFITM1
ENSMUSG00000027985	-1.09131	4.10415	-5.70056	4.06741e-06	0.000216588	4.11767	LEF1
ENSMUSG00000029669	1.11958	0.451925	5.69254	4.15693e-06	0.000217388	4.31027	TSPAN12
ENSMUSG00000032372	1.09861	-1.20726	5.64593	4.71813e-06	0.000237323	3.99379	PLSCR2
ENSMUSG00000107488	-1.25302	-2.24909	-5.63536	4.85554e-06	0.000240702	3.60616	GM31579
ENSMUSG00000103168	-1.55933	-1.50019	-5.60245	5.31019e-06	0.000259373	3.78703	GM30948
ENSMUSG00000073102	-1.23865	-1.40293	-5.6011	5.3297e-06	0.000259467	3.81333	DRC1
ENSMUSG00000097006	1.38402	-2.68867	5.59822	5.37165e-06	0.000260588	3.3963	9530082P21RIK
ENSMUSG00000027993	1.01398	0.92425	5.56627	5.85966e-06	0.000277038	3.98561	TRIM2
ENSMUSG00000076533	-1.20627	-0.210708	-5.55481	6.04527e-06	0.000282195	3.91485	IGKV4-90
ENSMUSG00000067750	-1.11519	-0.961969	-5.46002	7.82697e-06	0.000343618	3.58369	KHDC1A
ENSMUSG00000048031	1.40019	2.67128	5.45129	8.01569e-06	0.000350859	3.56893	FCRL5
ENSMUSG00000025014	-1.27556	-0.000192307	-5.42768	8.549e-06	0.000365525	3.61837	DNTT
ENSMUSG00000076940	-1.29441	3.9678	-5.42556	8.5986e-06	0.000365527	3.40717	IGLV2
ENSMUSG00000115986	-1.14499	-0.480948	-5.35996	1.02848e-05	0.000421418	3.40681	GM49439
ENSMUSG00000022126	1.25235	2.48109	5.3433	1.07637e-05	0.000432629	3.29502	ACOD1
ENSMUSG00000020407	1.32684	2.1668	5.32464	1.13264e-05	0.000447769	3.27324	UPP1
ENSMUSG00000095633	-1.22899	0.120934	-5.32352	1.13612e-05	0.000447769	3.36043	IGKV4-58
ENSMUSG00000102524	-1.10853	-1.55207	-5.31484	1.16337e-05	0.000451602	3.11149	IGHV1-2
ENSMUSG00000079597	1.0876	4.08179	5.30608	1.19156e-05	0.000456537	3.06484	CSTDC4
ENSMUSG00000073420	2.03568	-3.05528	5.30269	1.20267e-05	0.000458036	2.68419	BTNL5-PS
ENSMUSG00000079190	2.47547	-0.150819	5.28385	1.2662e-05	0.000477692	3.23691	AC133103.1
ENSMUSG00000008734	-1.2593	-0.984858	-5.27844	1.28506e-05	0.000482143	3.14321	GPRC5B
ENSMUSG00000050014	1.47841	-0.387993	5.27766	1.28781e-05	0.000482143	3.21757	APOL10B
ENSMUSG00000026548	1.00127	4.08161	5.27497	1.29732e-05	0.000484474	2.97224	SLAMF9
ENSMUSG00000087340	1.36271	1.25433	5.26669	1.32701e-05	0.00049431	3.19593	GM15228
ENSMUSG00000023043	1.52554	0.303296	5.25005	1.38879e-05	0.000503341	3.18132	KRT18
ENSMUSG00000000402	-1.36354	-1.75158	-5.24348	1.41397e-05	0.000508721	2.89536	EGFL6
ENSMUSG00000041857	1.5204	0.310142	5.24069	1.42478e-05	0.000510118	3.15767	OOSP1
ENSMUSG00000001227	1.04	1.60484	5.23549	1.44521e-05	0.000512459	3.08432	SEMA6B
ENSMUSG00000058435	2.00158	-3.13823	5.21742	1.51842e-05	0.000533292	2.47293	BTNL4
ENSMUSG00000021565	-1.7731	0.174061	-5.2114	1.54362e-05	0.000538295	3.07588	SLC6A19
ENSMUSG00000016529	2.26722	-1.49947	5.2056	1.56831e-05	0.000544334	2.88487	IL10
ENSMUSG00000021573	1.28306	1.63853	5.19921	1.59598e-05	0.000548772	2.98962	TPPP
ENSMUSG00000096410	-1.00982	0.986174	-5.18432	1.66232e-05	0.000564998	2.99862	IGHV1-19
ENSMUSG00000020937	1.45058	-0.76823	5.15593	1.79659e-05	0.000596879	2.8854	PLCD3
ENSMUSG00000026768	1.01747	1.11531	5.1452	1.8501e-05	0.000610534	2.88172	ITGA8
ENSMUSG00000071856	1.28578	1.3264	5.13797	1.8871e-05	0.000618291	2.85034	MCC
ENSMUSG00000076543	-1.20555	-0.1921	-5.13713	1.89142e-05	0.000618291	2.87726	IGKV4-74
ENSMUSG00000059606	1.07519	-0.957667	5.10206	2.08197e-05	0.000660456	2.73477	RNASE2B
ENSMUSG00000042826	1.69205	-1.43187	5.06631	2.29606e-05	0.000705609	2.57554	FGF11
ENSMUSG00000097604	1.92343	-1.53321	5.05946	2.33947e-05	0.000714484	2.54124	GM17322
ENSMUSG00000076547	-1.07137	-0.710823	-5.05227	2.38597e-05	0.00072568	2.62884	IGKV4-70
ENSMUSG00000026450	3.02662	-0.313436	5.04246	2.45094e-05	0.000742377	2.63232	CHIT1
ENSMUSG00000074259	1.83463	-1.45384	5.03271	2.51727e-05	0.0007578	2.49343	GRAMD2
ENSMUSG00000022902	2.17773	-0.702948	5.0278	2.55136e-05	0.000763778	2.57378	STFA2
ENSMUSG00000086712	1.81511	0.567391	5.02761	2.55266e-05	0.000763778	2.61076	AI427809
ENSMUSG00000073399	2.15497	0.10073	5.00488	2.71659e-05	0.000798254	2.5561	TRIM40
ENSMUSG00000104876	-1.37718	-2.52236	-4.9895	2.83342e-05	0.000822751	2.10256	TRDC
ENSMUSG00000076562	-1.1236	1.5624	-4.95425	3.12052e-05	0.000880131	2.35852	IGKV4-50
ENSMUSG00000076556	-1.08057	2.35417	-4.94182	3.22852e-05	0.000903885	2.24488	IGKV4-57
ENSMUSG00000053528	-1.58294	-1.32534	-4.93894	3.25411e-05	0.000905685	2.27507	A530021J07RIK
ENSMUSG00000050052	-1.19979	2.73244	-4.92601	3.37142e-05	0.000917561	2.15879	TDRP
ENSMUSG00000094689	-1.26224	1.44191	-4.92425	3.38768e-05	0.00092029	2.29952	IGHV1-81
ENSMUSG00000110457	1.13749	-1.71921	4.92217	3.40703e-05	0.000922319	2.18357	GM45752
ENSMUSG00000046999	-1.24739	-0.484079	-4.92079	3.41989e-05	0.000922319	2.32511	1110032F04RIK
ENSMUSG00000041248	-1.0128	0.0553018	-4.91954	3.43166e-05	0.000922319	2.34054	KCNJ1
ENSMUSG00000076549	-1.05463	1.48341	-4.91744	3.45143e-05	0.000922319	2.26598	IGKV4-68
ENSMUSG00000095737	-1.08324	-0.0512167	-4.90997	3.52272e-05	0.000936283	2.31473	IGKV11-125
ENSMUSG00000032323	1.47571	2.35484	4.90755	3.54611e-05	0.000939116	2.1616	CYP11A1
ENSMUSG00000013083	1.68055	-3.33489	4.89867	3.63341e-05	0.000952418	1.69529	2200002J24RIK
ENSMUSG00000109893	1.5719	-2.55201	4.89797	3.64043e-05	0.000952418	1.93377	GM9655
ENSMUSG00000074194	1.36664	-1.87924	4.88598	3.76183e-05	0.000965431	2.07026	ZFP791
ENSMUSG00000022583	1.15711	-1.01545	4.85193	4.12942e-05	0.00102894	2.12113	LY6F
ENSMUSG00000006313	1.4829	-1.39985	4.84506	4.20784e-05	0.00104319	2.05791	UPK1A
ENSMUSG00000079808	1.7586	0.681278	4.84307	4.23075e-05	0.00104711	2.1347	AC168977.1
ENSMUSG00000046447	1.0525	2.07311	4.84036	4.2623e-05	0.00104969	1.99276	CAMK2N1
ENSMUSG00000023046	1.29643	0.643988	4.82036	4.50218e-05	0.00109015	2.07285	IGFBP6
ENSMUSG00000031958	-1.32081	-2.25132	-4.81306	4.59302e-05	0.00110165	1.79046	LDHD
ENSMUSG00000076824	-1.07457	-1.94859	-4.77328	5.12127e-05	0.0011878	1.77177	TRAV14N-3
ENSMUSG00000047592	1.07223	-0.214803	4.72119	5.90562e-05	0.00131497	1.83995	NXPE5
ENSMUSG00000116409	-1.28124	-2.70335	-4.71979	5.9282e-05	0.00131603	1.46378	GM34095
ENSMUSG00000037347	1.19237	0.526072	4.70521	6.16941e-05	0.00135022	1.78059	CHST7
ENSMUSG00000025739	2.17571	-2.54255	4.69654	6.31746e-05	0.00137042	1.50601	GNG13
ENSMUSG00000071561	1.54366	-1.17005	4.69236	6.39004e-05	0.0013821	1.71969	CSTDC5
ENSMUSG00000020183	-1.03764	4.04863	-4.68987	6.43368e-05	0.00138747	1.4097	CPM
ENSMUSG00000076577	-1.0112	2.68935	-4.67369	6.72455e-05	0.00144387	1.49219	IGKV8-30
ENSMUSG00000044534	1.51944	0.573273	4.62124	7.76094e-05	0.00161697	1.5678	ACKR2
ENSMUSG00000030256	1.09345	2.87878	4.61431	7.90932e-05	0.00163633	1.30686	BHLHE41
ENSMUSG00000115326	3.01566	-1.78051	4.60606	8.08966e-05	0.0016643	1.43208	GM35019
ENSMUSG00000103254	-1.07959	0.537431	-4.58363	8.6006e-05	0.00171907	1.47729	IGHV1-15
ENSMUSG00000001665	1.16352	-2.29333	4.54377	9.58929e-05	0.00184904	1.20302	GSTT3
ENSMUSG00000076570	-1.16502	-0.174248	-4.54094	9.66358e-05	0.00185389	1.38903	IGKV12-38
ENSMUSG00000048329	1.27471	-2.60791	4.52978	9.96241e-05	0.00189376	1.10397	MFSD6L
ENSMUSG00000101028	-1.14662	0.638098	-4.52777	0.00010017	0.00190168	1.3238	GM28723
ENSMUSG00000118236	-1.04354	-0.752347	-4.5255	0.000100792	0.00190369	1.33836	GM34922
ENSMUSG00000020256	1.21427	0.442894	4.52449	0.000101071	0.00190409	1.32385	ALDH1L2
ENSMUSG00000076580	-1.09607	2.82606	-4.52252	0.000101614	0.00190945	1.08219	IGKV8-27
ENSMUSG00000076671	-1.03862	-0.346529	-4.5203	0.000102233	0.00191118	1.33714	IGHV13-2
ENSMUSG00000094094	-1.07042	-0.434929	-4.49796	0.000108654	0.00200034	1.28082	IGKV5-45
ENSMUSG00000071562	1.19394	1.85334	4.4857	0.000112348	0.00205247	1.08727	STFA1
ENSMUSG00000076518	-1.00403	1.44944	-4.47934	0.000114312	0.00206644	1.12375	IGKV2-112
ENSMUSG00000114791	-1.25204	1.53124	-4.471	0.000116939	0.00210618	1.10856	GM47730
ENSMUSG00000095630	-1.05174	2.92722	-4.45666	0.000121598	0.00217155	0.895376	IGKV6-23
ENSMUSG00000036027	1.14616	2.80501	4.45457	0.000122293	0.00217868	0.891948	1810046K07RIK
ENSMUSG00000094546	-1.06026	2.06432	-4.42427	0.000132811	0.00229165	0.913048	IGHV1-26
ENSMUSG00000079800	1.06659	0.200935	4.42093	0.000134026	0.00230929	1.07397	AC125149.3
ENSMUSG00000037095	1.01124	4.99001	4.42055	0.000134165	0.00230929	0.662992	LRG1
ENSMUSG00000042385	1.05351	3.20758	4.41728	0.000135365	0.00232724	0.755665	GZMK
ENSMUSG00000040026	2.64678	1.88384	4.41475	0.000136299	0.00234056	0.942323	SAA3
ENSMUSG00000104452	-1.02075	1.39683	-4.38943	0.000146022	0.00245159	0.899984	IGHV8-8
ENSMUSG00000076531	-1.00017	-0.0809952	-4.38926	0.000146088	0.00245159	1.00875	IGKV4-92
ENSMUSG00000102364	-1.28462	-2.41661	-4.38328	0.000148485	0.00248563	0.79796	IGHV8-5
ENSMUSG00000096499	-1.04609	0.752465	-4.38252	0.00014879	0.00248563	0.944324	IGHV1-5
ENSMUSG00000040809	1.03565	7.90356	4.38167	0.000149135	0.00248785	0.709754	CHIL3
ENSMUSG00000079222	1.70091	-1.92678	4.35397	0.000160798	0.00263255	0.836239	AC132444.1
ENSMUSG00000094910	1.49519	-0.671803	4.34112	0.000166514	0.0026962	0.89308	D430019H16RIK
ENSMUSG00000106534	1.20544	0.419245	4.31926	0.000176698	0.00282391	0.807378	GM6366
ENSMUSG00000115307	1.1628	-2.2974	4.29864	0.00018687	0.00293246	0.652506	GM49313
ENSMUSG00000079794	1.23569	-0.602167	4.29234	0.00019009	0.00297351	0.774466	AC125149.2
ENSMUSG00000086194	-1.31472	-3.05681	-4.2859	0.000193445	0.00300053	0.449136	GM16329
ENSMUSG00000026011	1.26876	0.105673	4.26657	0.000203856	0.00311937	0.69034	CTLA4
ENSMUSG00000076576	-1.11711	3.27418	-4.26495	0.000204751	0.00312658	0.358096	IGKV6-32
ENSMUSG00000076840	-1.13887	-1.55212	-4.25642	0.000209541	0.00318326	0.639189	TRAV14-1
ENSMUSG00000021640	1.06896	-0.425505	4.25115	0.000212552	0.00321611	0.671616	NAIP1
ENSMUSG00000000359	1.03732	-1.106	4.24529	0.000215957	0.00325059	0.650142	REM1
ENSMUSG00000073418	1.59208	0.208442	4.24464	0.000216335	0.00325296	0.631305	C4B
ENSMUSG00000095753	-1.07468	2.18038	-4.24007	0.000219029	0.00328344	0.418878	IGKV4-53
ENSMUSG00000005540	-1.57094	6.53454	-4.23386	0.000222743	0.00333233	0.229292	FCER2A
ENSMUSG00000094420	-1.06514	3.91737	-4.22862	0.000225931	0.00335958	0.196808	IGKV10-96
ENSMUSG00000117575	1.08311	-1.50094	4.21174	0.000236493	0.00348851	0.547414	GM36486
ENSMUSG00000110766	-1.16426	-2.32904	-4.20915	0.000238158	0.00349559	0.429166	GM47214
ENSMUSG00000099336	2.23966	-3.73717	4.20663	0.000239786	0.00350038	0.217765	GM29348
ENSMUSG00000029417	1.47079	-0.443492	4.20027	0.00024395	0.00354184	0.547125	CXCL9
ENSMUSG00000041722	-1.15525	-1.9934	-4.16242	0.000270229	0.00382181	0.373401	KHDC1C
ENSMUSG00000076545	-1.10335	2.15443	-4.16056	0.000271593	0.00383009	0.21724	IGKV4-72
ENSMUSG00000060548	1.58135	1.27206	4.15379	0.000276604	0.0038822	0.302177	TNFRSF19
ENSMUSG00000095863	-1.02256	-1.6874	-4.13685	0.000289553	0.00402184	0.349118	IGHV1-67
ENSMUSG00000062300	1.20285	-2.51143	4.12822	0.000296373	0.00408465	0.237156	NECTIN2
ENSMUSG00000076526	-1.02087	1.37024	-4.11826	0.000304447	0.0041737	0.203271	IGKV12-98
ENSMUSG00000096323	2.06388	-3.38937	4.09786	0.000321659	0.00431344	0.0342282	GM20767
ENSMUSG00000022705	1.31535	0.0926517	4.06319	0.000353137	0.00463445	0.184762	DRD3
ENSMUSG00000096175	1.89388	-1.77957	4.04151	0.000374349	0.00484452	0.132177	GM21761
ENSMUSG00000093896	-1.04808	0.771959	-4.03142	0.000384639	0.00494665	0.0538507	IGHV1-76
ENSMUSG00000044303	1.16056	-1.87023	3.97225	0.00045085	0.00556526	-0.0339904	CDKN2A
ENSMUSG00000038060	1.24635	-2.68395	3.96817	0.000455806	0.00561704	-0.136403	DLEC1
ENSMUSG00000042797	-1.14019	-2.52649	-3.95489	0.000472325	0.00573909	-0.159148	AQP11
ENSMUSG00000096326	-1.0219	0.145554	-3.95388	0.000473601	0.00574986	-0.0818813	IGHV1-78
ENSMUSG00000001663	1.36552	2.85967	3.944	0.000486292	0.00583637	-0.429457	GSTT1
ENSMUSG00000097281	-1.01141	-2.10969	-3.93812	0.000494003	0.00586632	-0.143753	GM26685
ENSMUSG00000029710	1.76381	-1.28458	3.93728	0.000495123	0.00586632	-0.0861505	EPHB4
ENSMUSG00000020712	1.40868	-2.23232	3.93461	0.000498665	0.0058988	-0.151913	TCAM1
ENSMUSG00000093973	1.11989	-2.10796	3.93174	0.000502509	0.00591898	-0.147243	MRGPRA2A
ENSMUSG00000110462	1.25697	-2.4169	3.9296	0.000505403	0.00593095	-0.185012	GM35572
ENSMUSG00000095416	-1.01682	-0.145754	-3.89337	0.000556792	0.0063489	-0.210648	IGHV1-12
ENSMUSG00000096715	-1.12607	3.59588	-3.89326	0.000556944	0.0063489	-0.638836	IGKV3-4
ENSMUSG00000113856	1.29498	-1.4862	3.87946	0.000577845	0.00650671	-0.226267	GM10790
ENSMUSG00000076522	-1.16037	2.96499	-3.87188	0.000589657	0.00660945	-0.626425	IGKV16-104
ENSMUSG00000090254	1.68719	-1.79932	3.86481	0.000600866	0.00670452	-0.273498	GM1965
ENSMUSG00000079455	1.53015	-3.05108	3.85163	0.000622352	0.00685331	-0.440769	GM16026
ENSMUSG00000111377	1.25016	-0.621331	3.84976	0.000625464	0.00687497	-0.298963	GM40634
ENSMUSG00000096422	-1.02377	2.90215	-3.8202	0.000676673	0.00729117	-0.758727	IGKV12-44
ENSMUSG00000106112	-1.42704	-2.06941	-3.81918	0.000678512	0.00729619	-0.404452	GM43434
ENSMUSG00000096336	-1.15617	3.98632	-3.81448	0.000687037	0.00735983	-0.874691	IGKV1-135
ENSMUSG00000094117	-1.03645	2.42734	-3.7913	0.000730673	0.0076877	-0.770627	IGKV3-12
ENSMUSG00000095007	-1.19989	2.30741	-3.77861	0.00075572	0.00785598	-0.77527	IGKV12-41
ENSMUSG00000076514	-1.01202	3.44772	-3.76539	0.000782679	0.00803431	-0.963271	IGKV17-121
ENSMUSG00000066705	1.40528	-2.59062	3.74796	0.000819674	0.00830426	-0.600487	FXYD6
ENSMUSG00000095351	-1.02629	3.30881	-3.72758	0.000865104	0.00861657	-1.04245	IGKV3-2
ENSMUSG00000096452	-1.02632	-1.62091	-3.72667	0.000867189	0.00862569	-0.584427	IGHV1-77
ENSMUSG00000020241	-1.04456	-3.08965	-3.71907	0.0008848	0.00872439	-0.738583	COL6A2
ENSMUSG00000114736	-1.11947	-1.64358	-3.71317	0.0008987	0.00883125	-0.615802	GM47336
ENSMUSG00000044320	1.17379	-1.70578	3.71029	0.000905569	0.00887578	-0.620603	1700001O22RIK
ENSMUSG00000094797	-1.06642	4.13242	-3.70549	0.000917115	0.00895968	-1.17104	IGKV6-15
ENSMUSG00000028631	1.34681	-1.46733	3.69381	0.000945852	0.00913476	-0.653134	KCNQ4
ENSMUSG00000095335	-1.0482	1.29666	-3.69343	0.000946788	0.00913476	-0.856229	IGKV3-5
ENSMUSG00000026700	1.2346	-1.1596	3.67394	0.000996738	0.00947961	-0.699255	TNFSF4
ENSMUSG00000025432	1.67887	-1.67997	3.67235	0.00100092	0.009501	-0.705638	AVIL
ENSMUSG00000042873	1.40879	-2.61306	3.65812	0.00103916	0.0097697	-0.794634	LHFPL4
ENSMUSG00000115388	1.15062	-3.00111	3.64139	0.00108593	0.0100304	-0.873709	EPPK1
ENSMUSG00000115627	1.49955	-2.8597	3.62122	0.00114505	0.0103942	-0.898752	GM41168
ENSMUSG00000055202	1.51143	-1.44665	3.61029	0.0011784	0.0106056	-0.843664	ZFP811
ENSMUSG00000096805	-1.05924	-0.18027	-3.59317	0.0012325	0.0109786	-0.929556	IGHV9-1
ENSMUSG00000020303	1.32236	-1.82585	3.57208	0.00130252	0.0114434	-0.934432	STC2
ENSMUSG00000054074	1.06847	-2.33277	3.56095	0.00134098	0.0116632	-0.981438	SKIDA1
ENSMUSG00000094872	-1.25864	3.39782	-3.55762	0.00135272	0.0117239	-1.45906	IGKV9-120
ENSMUSG00000046618	1.25945	-2.16801	3.54701	0.00139073	0.011948	-1.00311	OLFML2A
ENSMUSG00000047591	1.16536	-0.511676	3.52593	0.0014694	0.0124498	-1.07211	MAFA
ENSMUSG00000115680	1.51453	-3.62591	3.49906	0.00157598	0.0130456	-1.2269	GM35167
ENSMUSG00000095071	1.69513	0.561583	3.49507	0.00159241	0.01313	-1.24862	AF067061
ENSMUSG00000094561	-1.05102	1.18807	-3.48007	0.00165575	0.0134773	-1.35859	IGHV1-22
ENSMUSG00000063779	1.1569	-2.84665	3.46131	0.00173842	0.0139822	-1.23267	CHIL4
ENSMUSG00000094694	-1.03317	2.12933	-3.46003	0.00174419	0.0140093	-1.55408	IGHV1-9
ENSMUSG00000034226	1.00382	-2.36476	3.45545	0.00176506	0.0141272	-1.21086	RHOV
ENSMUSG00000029306	-1.72975	-3.42546	-3.4517	0.00178228	0.0142341	-1.31602	IBSP
ENSMUSG00000066364	1.05748	-1.15021	3.43158	0.00187764	0.0147876	-1.2556	SERPINA3B
ENSMUSG00000032271	1.00261	-2.06446	3.42792	0.0018955	0.0148726	-1.2582	NNMT
ENSMUSG00000111729	-1.05017	-1.76358	-3.42553	0.00190725	0.014946	-1.25926	GM48038
ENSMUSG00000055895	1.48379	-2.4887	3.39996	0.00203754	0.0157195	-1.33373	OOSP2
ENSMUSG00000008153	1.22038	-1.90089	3.39551	0.00206106	0.015839	-1.32528	CLSTN3
ENSMUSG00000070423	1.33342	-3.94634	3.36561	0.00222618	0.0166523	-1.52488	OLFR558
ENSMUSG00000020098	1.16839	-3.44201	3.36445	0.00223281	0.0166766	-1.48664	PCBD1
ENSMUSG00000026616	-1.27505	5.51938	-3.33832	0.0023879	0.0174868	-2.1052	CR2
ENSMUSG00000031375	-1.18439	-1.04731	-3.25204	0.00297726	0.020503	-1.65872	BGN
ENSMUSG00000054905	1.14577	-1.02042	3.24448	0.00303511	0.0207633	-1.68337	STFA3
ENSMUSG00000039063	1.0328	-1.14755	3.2434	0.00304347	0.0207633	-1.67818	ECHDC3
ENSMUSG00000095127	-1.07357	2.00713	-3.20972	0.00331527	0.0220983	-2.12875	IGHV1-82
ENSMUSG00000073969	1.19983	-3.93506	3.1993	0.00340391	0.0225364	-1.84738	OLFR556
ENSMUSG00000030069	1.29546	-3.07305	3.16915	0.00367353	0.0238715	-1.84173	PROK2
ENSMUSG00000061353	-1.63576	-0.105855	-3.13751	0.00397846	0.0252849	-1.9915	CXCL12
ENSMUSG00000095500	1.41594	-3.05934	3.12671	0.0040879	0.0258324	-1.92392	AC132444.5
ENSMUSG00000045761	1.37962	-2.12398	3.12611	0.00409411	0.0258528	-1.9016	TOGARAM2
ENSMUSG00000066755	1.11165	-1.72352	3.1212	0.00414496	0.0260291	-1.91854	TNFSF18
ENSMUSG00000094810	1.40462	-2.17558	3.09685	0.00440586	0.0272512	-1.96232	OLFR907
ENSMUSG00000087273	1.04944	-3.70806	3.08623	0.00452459	0.0278557	-2.04842	GM13203
ENSMUSG00000100798	1.01189	-1.01777	3.0578	0.00485749	0.0293775	-2.09501	GM19589
ENSMUSG00000045780	1.39596	-2.33768	3.04462	0.00501956	0.0300502	-2.0695	OLFR624
ENSMUSG00000086040	1.05129	-2.1652	3.02602	0.00525721	0.0311067	-2.10846	WIPF3
ENSMUSG00000074591	1.20877	-0.928001	3.00909	0.00548265	0.0320676	-2.2083	ANKUB1
ENSMUSG00000095079	-1.09107	6.22101	-3.00564	0.00552981	0.0322667	-2.88595	IGHA
ENSMUSG00000059504	1.18169	-4.17317	2.99526	0.00567375	0.0329057	-2.24331	OLFR314
ENSMUSG00000021047	1.04639	-0.245724	2.98293	0.00584929	0.0335731	-2.33922	NOVA1
ENSMUSG00000075201	1.17955	-3.20758	2.97148	0.00601699	0.0342161	-2.2339	OLFR1043
ENSMUSG00000062778	1.04242	-2.26464	2.95386	0.00628411	0.0352728	-2.2542	CHIA1
ENSMUSG00000036158	1.05994	1.57214	2.94544	0.00641564	0.0357526	-2.70472	PRICKLE1
ENSMUSG00000066268	1.03814	-4.09247	2.93996	0.00650253	0.0361004	-2.34184	OLFR586
ENSMUSG00000043274	1.18394	-3.89129	2.93615	0.00656367	0.0363304	-2.33715	OLFR1123
ENSMUSG00000050751	1.39482	-2.33566	2.93417	0.00659574	0.0364533	-2.2931	PGBD5
ENSMUSG00000044487	1.00702	-4.55622	2.90462	0.00709102	0.0385408	-2.42952	OLFR1112
ENSMUSG00000071185	1.16619	-2.2863	2.89187	0.00731545	0.0394986	-2.37844	OLFR1357
ENSMUSG00000051180	1.1333	-3.40409	2.88409	0.0074556	0.040021	-2.40718	OLFR522
ENSMUSG00000028946	1.36376	-3.93887	2.87777	0.00757147	0.0404956	-2.43397	HES3
ENSMUSG00000101874	1.01039	-4.21539	2.82758	0.00855291	0.0444083	-2.54659	OLFR1391
ENSMUSG00000095189	1.03991	-4.29081	2.81795	0.00875438	0.0451366	-2.56816	OLFR1472
ENSMUSG00000042909	1.40481	-1.72607	2.81382	0.00884215	0.0454549	-2.55915	OLFR648
ENSMUSG00000092618	1.37844	-3.43608	2.81113	0.00889998	0.0456389	-2.5407	BTNL6
ENSMUSG00000035186	-1.06996	-3.7626	-2.81106	0.0089013	0.0456389	-2.56021	UBD
ENSMUSG00000042834	1.26321	-1.48293	2.80537	0.00902445	0.0460781	-2.59225	NREP
ENSMUSG00000012350	1.08257	-1.60868	2.79369	0.0092821	0.0470516	-2.60647	EHF
ENSMUSG00000075144	1.20063	-2.52738	2.78685	0.00943619	0.0476042	-2.58089	OLFR1156
ENSMUSG00000074934	-1.04689	-3.875	-2.78207	0.0095453	0.047941	-2.61695	GREM1
ENSMUSG00000110685	1.00607	-3.56888	2.74834	0.0103496	0.0508045	-2.66195	GM5373
ENSMUSG00000075167	1.0939	-2.9363	2.73461	0.010695	0.0518784	-2.67687	OLFR1101
ENSMUSG00000094488	1.04182	-4.17126	2.73217	0.0107573	0.0520949	-2.71104	OLFR393
ENSMUSG00000074555	1.15158	-2.45466	2.73156	0.0107732	0.0521546	-2.68905	GM10714
ENSMUSG00000075205	1.44685	-3.2189	2.69702	0.0116963	0.0554993	-2.74757	OLFR1037
ENSMUSG00000075136	1.18223	-3.27938	2.67779	0.0122417	0.0572172	-2.78321	OLFR1164
ENSMUSG00000054236	1.06736	-4.28631	2.66237	0.0126961	0.058679	-2.83477	OLFR481
ENSMUSG00000108744	-1.17011	-3.43252	-2.59438	0.0148934	0.0656188	-2.93438	GM9367
ENSMUSG00000043226	1.22875	-2.83731	2.58001	0.015401	0.0673127	-2.96388	OLFR1009
ENSMUSG00000075198	1.03536	-3.74112	2.54643	0.0166502	0.0713766	-3.02039	OLFR1045
ENSMUSG00000075219	1.02942	-4.08422	2.52699	0.0174156	0.0736753	-3.05792	OLFR994
ENSMUSG00000068947	1.31791	-2.82849	2.52426	0.0175258	0.0740752	-3.06558	OLFR366
ENSMUSG00000046210	1.08089	-2.94561	2.48614	0.0191307	0.0791132	-3.13014	OLFR735
ENSMUSG00000068814	1.11337	-4.00834	2.48275	0.0192802	0.0795754	-3.13007	OLFR1145
ENSMUSG00000095194	1.02097	-4.03733	2.4739	0.0196744	0.0807282	-3.14578	OLFR936
ENSMUSG00000075170	1.22501	-3.32662	2.46894	0.0198989	0.0813773	-3.15285	OLFR1097
ENSMUSG00000068816	1.17593	-2.83571	2.44649	0.0209434	0.084539	-3.20407	OLFR152
ENSMUSG00000045111	1.16989	-2.30606	2.44505	0.0210121	0.0847088	-3.23384	TAAR6
ENSMUSG00000021186	-1.00858	-2.20465	-2.44177	0.0211694	0.0851463	-3.23926	FBLN5
ENSMUSG00000116190	1.33452	-4.03347	2.44146	0.0211841	0.0851463	-3.19801	GM41386
ENSMUSG00000112963	1.16512	-3.82195	2.43368	0.0215617	0.0861942	-3.21062	GM6093
ENSMUSG00000073964	1.00886	-3.71139	2.41303	0.0225939	0.0889343	-3.24497	OLFR570
ENSMUSG00000028364	-1.15352	-3.2158	-2.40533	0.0229903	0.0900742	-3.26219	TNC
ENSMUSG00000024757	-1.14952	-2.21833	-2.39296	0.0236404	0.0919014	-3.32642	SLC22A19
ENSMUSG00000048425	1.09001	-3.4011	2.39044	0.0237752	0.092146	-3.28569	OLFR686
ENSMUSG00000052236	-1.16377	-2.81494	-2.37251	0.0247522	0.0945662	-3.33025	GM9871
ENSMUSG00000049648	1.23982	-2.83609	2.35276	0.0258712	0.0978239	-3.36797	OLFR273
ENSMUSG00000108998	1.14244	-2.15059	2.3373	0.0267786	0.100155	-3.43908	OLFR505-PS1
ENSMUSG00000052182	1.0021	-3.72197	2.32024	0.0278143	0.102711	-3.39709	OLFR849
ENSMUSG00000049737	1.03699	-3.53658	2.29981	0.0291013	0.105784	-3.43345	OLFR1361
ENSMUSG00000057770	1.07443	-3.82885	2.29709	0.0292771	0.10631	-3.43344	OLFR668
ENSMUSG00000044801	1.11618	-1.02757	2.28386	0.0301439	0.108293	-3.65919	OLFR159
ENSMUSG00000075166	1.17308	-2.93215	2.2632	0.0315442	0.111746	-3.51599	OLFR1104
ENSMUSG00000026185	-1.13366	-1.61512	-2.23696	0.0334078	0.115844	-3.65956	IGFBP5
ENSMUSG00000016349	-1.14033	-1.39616	-2.22464	0.0343162	0.11816	-3.70705	EEF1A2
ENSMUSG00000113163	1.1042	0.737477	2.13565	0.041567	0.134641	-4.22624	OLFR335-PS
ENSMUSG00000109596	1.03525	-2.47224	2.12686	0.0423529	0.136318	-3.7735	OLFR565-PS1
ENSMUSG00000073979	1.00782	-3.22434	2.09565	0.0452504	0.14287	-3.77187	OLFR547
